# Supplementary material for: Maternal counseling for preterm deliveries, assessing an effective method of counseling: A randomized trial
Source: PLoS One. 2025 Apr 9;20(4):e0294168. doi: 10.1371/journal.pone.0294168 (PMC11981203; doi:10.1371/journal.pone.0294168)
Supplement: S1 Fig.pdf — Sample picture booklet. (ZIP) [file pone.0294168.s003.zip]

Archive with 8 entries (8 files):
- PACE Corrected/23-24 booklet.tif
- PACE Corrected/23-24 booklet.tif
- PACE Corrected/23-24 booklet.tif
- PACE Corrected/23-24 booklet.tif
- PACE Corrected/23-24 booklet.tif
- PACE Corrected/23-24 booklet.tif
- PACE Corrected/23-24 booklet.tif
- PACE Corrected/23-24 booklet.tif
